# Supplementary material for: Biological Impact of Photoperiod on Fairy Shrimp (Branchinecta orientalis): Life History and Biochemical Composition
Source: Biology (Basel). 2021 Jul 22;10(8):695. doi: 10.3390/biology10080695 (PMC8389274; doi:10.3390/biology10080695)
Supplement: Supplementary file 1 [file biology-10-00695-s001.zip]

Archive with 1 entries (1 files):
- biology-1271840-supplementary.xlsx
