# Supplementary material for: Biological Impact of Photoperiod on Fairy Shrimp (Branchinecta orientalis): Life History and Biochemical Composition
Source: Biology (Basel). 2021 Jul 22;10(8):695. doi: 10.3390/biology10080695 (PMC8389274; doi:10.3390/biology10080695)
Supplement: Supplementary file 1 [file biology-10-00695-s001.zip › biology-1271840-supplementary.xlsx]

## Sheet: Survival
																				SGR																	Weight
	Multiple Comparisons
	Tukey HSD										ANOVA									Multiple Comparisons									ANOVA
	Dependent Variable			Mean Difference (I-J)	Std. Error	Sig.	95% Confidence Interval						Sum of Squares	df	Mean Square	F	Sig.			Dependent Variable:	SGR								SGR								Multiple Comparisons									ANOVA
							Lower Bound	Upper Bound			Day1	Between Groups	0	3	0					Tukey HSD										Sum of Squares	df	Mean Square	F	Sig.			Dependent Variable:	weight								weight
	Day8	24L-0D	16L-8D	3.875	3.3064	0.654668	-5.94138	13.6914				Within Groups	0	12	0					(I) Photoperiod		Mean Difference (I-J)	Std. Error	Sig.	95% Confidence Interval				Between Groups	1.00412	3	0.334706	0.128376	0.941417			Tukey HSD										Sum of Squares	df	Mean Square
			12L-12D	8.25	3.3064	0.11133	-1.56638	18.0664				Total	0	15											Lower Bound	Upper Bound			Within Groups	31.2869	12	2.60724					(I) Photoperiod		Mean Difference (I-J)	Std. Error	Sig.	95% Confidence Interval				Between Groups	5.62035	3	1.87345
			0L-24D	17.37500*	3.3064	0.00100417	7.55862	27.1914			Day8	Between Groups	669.625	3	223.208	10.2087	0.00127121			24L-0D	16L-8D	-0.66	1.14176	0.93678	-4.04978	2.72978			Total	32.291	15											Lower Bound	Upper Bound			Within Groups	258.005	12	21.5004
		16L-8D	24L-0D	-3.875	3.3064	0.654668	-13.6914	5.94138				Within Groups	262.375	12	21.8646						12L-12D	-0.11	1.14176	0.999661	-3.49978	3.27978											24L-0D	16L-8D	-0.41475	3.27875	0.999234	-10.149	9.31954			Total	263.626	15
			12L-12D	4.375	3.3064	0.566611	-5.44138	14.1914				Total	932	15							0L-24D	-0.2925	1.14176	0.993786	-3.68228	3.09728												12L-12D	-1.552	3.27875	0.963537	-11.2863	8.18229
			0L-24D	13.50000*	3.3064	0.00715433	3.68362	23.3164			Day11	Between Groups	1289.73	3	429.909	27.2875	1.20829e-05			16L-8D	24L-0D	0.66	1.14176	0.93678	-2.72978	4.04978												0L-24D	-1.045	3.27875	0.988231	-10.7793	8.68929
		12L-12D	24L-0D	-8.25	3.3064	0.11133	-18.0664	1.56638				Within Groups	189.057	12	15.7548						12L-12D	0.55	1.14176	0.961709	-2.83978	3.93978											16L-8D	24L-0D	0.41475	3.27875	0.999234	-9.31954	10.149
			16L-8D	-4.375	3.3064	0.566611	-14.1914	5.44138				Total	1478.78	15							0L-24D	0.3675	1.14176	0.987889	-3.02228	3.75728												12L-12D	-1.13725	3.27875	0.98496	-10.8715	8.59704
			0L-24D	9.125	3.3064	0.0715356	-0.691379	18.9414			Day14	Between Groups	1415.67	3	471.891	33.719	3.97693e-06			12L-12D	24L-0D	0.11	1.14176	0.999661	-3.27978	3.49978												0L-24D	-0.63025	3.27875	0.99734	-10.3645	9.10404
		0L-24D	24L-0D	-17.37500*	3.3064	0.00100417	-27.1914	-7.55862				Within Groups	167.938	12	13.9948						16L-8D	-0.55	1.14176	0.961709	-3.93978	2.83978											12L-12D	24L-0D	1.552	3.27875	0.963537	-8.18229	11.2863
			16L-8D	-13.50000*	3.3064	0.00715433	-23.3164	-3.68362				Total	1583.61	15							0L-24D	-0.1825	1.14176	0.998462	-3.57228	3.20728												16L-8D	1.13725	3.27875	0.98496	-8.59704	10.8715
			12L-12D	-9.125	3.3064	0.0715356	-18.9414	0.691379			Day17	Between Groups	1580.42	3	526.807	12.6767	0.000497634			0L-24D	24L-0D	0.2925	1.14176	0.993786	-3.09728	3.68228												0L-24D	0.507	3.27875	0.998607	-9.22729	10.2413
	Day11	24L-0D	16L-8D	10.75000*	2.80667	0.0111048	2.41727	19.0827				Within Groups	498.687	12	41.5573						16L-8D	-0.3675	1.14176	0.987889	-3.75728	3.02228											0L-24D	24L-0D	1.045	3.27875	0.988231	-8.68929	10.7793
			12L-12D	15.62500*	2.80667	0.000611348	7.29227	23.9577				Total	2079.11	15							12L-12D	0.1825	1.14176	0.998462	-3.20728	3.57228												16L-8D	0.63025	3.27875	0.99734	-9.10404	10.3645
			0L-24D	24.90000*	2.80667	6.69779e-06	16.5673	33.2327																														12L-12D	-0.507	3.27875	0.998607	-10.2413	9.22729
		16L-8D	24L-0D	-10.75000*	2.80667	0.0111048	-19.0827	-2.41727
			12L-12D	4.875	2.80667	0.348021	-3.45773	13.2077
			0L-24D	14.15000*	2.80667	0.00141964	5.81727	22.4827
		12L-12D	24L-0D	-15.62500*	2.80667	0.000611348	-23.9577	-7.29227
			16L-8D	-4.875	2.80667	0.348021	-13.2077	3.45773
			0L-24D	9.27500*	2.80667	0.0278759	0.942275	17.6077
		0L-24D	24L-0D	-24.90000*	2.80667	6.69779e-06	-33.2327	-16.5673
			16L-8D	-14.15000*	2.80667	0.00141964	-22.4827	-5.81727
			12L-12D	-9.27500*	2.80667	0.0278759	-17.6077	-0.942275
	Day14	24L-0D	16L-8D	11.12500*	2.64526	0.00578894	3.27149	18.9785
			12L-12D	17.50000*	2.64526	0.000126496	9.64649	25.3535
			0L-24D	25.75000*	2.64526	2.50785e-06	17.8965	33.6035
		16L-8D	24L-0D	-11.12500*	2.64526	0.00578894	-18.9785	-3.27149
			12L-12D	6.375	2.64526	0.127912	-1.47851	14.2285
			0L-24D	14.62500*	2.64526	0.000649336	6.77149	22.4785
		12L-12D	24L-0D	-17.50000*	2.64526	0.000126496	-25.3535	-9.64649
			16L-8D	-6.375	2.64526	0.127912	-14.2285	1.47851
			0L-24D	8.25000*	2.64526	0.0385584	0.396487	16.1035
		0L-24D	24L-0D	-25.75000*	2.64526	2.50785e-06	-33.6035	-17.8965
			16L-8D	-14.62500*	2.64526	0.000649336	-22.4785	-6.77149
			12L-12D	-8.25000*	2.64526	0.0385584	-16.1035	-0.396487
	Day17	24L-0D	16L-8D	5.375	4.55836	0.650488	-8.15832	18.9083
			12L-12D	12.5	4.55836	0.073701	-1.03332	26.0333
			0L-24D	26.50000*	4.55836	0.000416842	12.9667	40.0333
		16L-8D	24L-0D	-5.375	4.55836	0.650488	-18.9083	8.15832
			12L-12D	7.125	4.55836	0.433585	-6.40832	20.6583
			0L-24D	21.12500*	4.55836	0.00278986	7.59168	34.6583
		12L-12D	24L-0D	-12.5	4.55836	0.073701	-26.0333	1.03332
			16L-8D	-7.125	4.55836	0.433585	-20.6583	6.40832
			0L-24D	14.00000*	4.55836	0.0418776	0.46668	27.5333
		0L-24D	24L-0D	-26.50000*	4.55836	0.000416842	-40.0333	-12.9667
			16L-8D	-21.12500*	4.55836	0.00278986	-34.6583	-7.59168
			12L-12D	-14.00000*	4.55836	0.0418776	-27.5333	-0.46668
	*. The mean difference is significant at the 0.05 level.
[truncated: 2 more columns]

## Sheet: Growth
	Growh																				Daily Growth																			Maturiry
	Multiple Comparisons											ANOVA
	Tukey HSD													Sum of Squares	df	Mean Square	F	Sig.			Multiple Comparisons										ANOVA									Multiple Comparisons								ANOVA
	Dependent Variable			Mean Difference (I-J)	Std. Error	Sig.	95% Confidence Interval					Day1	Between Groups	0	3	0	0	1			Tukey HSD												Sum of Squares	df	Mean Square	F	Sig.			Dependent Variable:	Maturity							Maturity
							Lower Bound	Upper Bound					Within Groups	0.390405	56	0.00697152					Dependent Variable			Mean Difference (I-J)	Std. Error	Sig.	95% Confidence Interval				Daily1.8	Between Groups	0.0228926	3	0.00763087	0.869157	0.464277			Tukey HSD									Sum of Squares
	Day1	24L-0D	12L-12D	0	0.0304883	1	-0.0807296	0.0807296					Total	0.390405	59												Lower Bound	Upper Bound				Within Groups	0.386304	44	0.00877963					(I) Photoperiod		Mean Difference (I-J)	Std. Error	Sig.	95% Confidence Interval			Between Groups	3449.25
			16L-8D	0	0.0304883	1	-0.0807296	0.0807296				Day8	Between Groups	1.46513	3	0.488376	0.852146	0.472988			Daily1.8	24L-0D	12L-12D	0.0208421	0.0382527	0.947447	-0.0812929	0.122977				Total	0.409196	47											Lower Bound	Upper Bound		Within Groups	2988.5
			0L-24D	0	0.0304883	1	-0.0807296	0.0807296					Within Groups	25.217	44	0.573113							16L-8D	0.0543801	0.0382527	0.492953	-0.0477549	0.156515			Daily9.17	Between Groups	0.759085	3	0.253028	6.06203	0.00151351			24L-0D	16L-8D	17.25	11.1589	0.442629	-15.8796	50.3796		Total	6437.75
		12L-12D	24L-0D	0	0.0304883	1	-0.0807296	0.0807296					Total	26.6821	47								0L-24D	0.00191496	0.0382527	0.999954	-0.10022	0.10405				Within Groups	1.83655	44	0.0417399						12L-12D	3.75	11.1589	0.986275	-29.3796	36.8796
			16L-8D	0	0.0304883	1	-0.0807296	0.0807296				Day11	Between Groups	25.9321	3	8.64404	3.28394	0.029445				12L-12D	24L-0D	-0.0208421	0.0382527	0.947447	-0.122977	0.0812929				Total	2.59564	47							0L-24D	37.50000*	11.1589	0.0252759	4.37036	70.6296
			0L-24D	0	0.0304883	1	-0.0807296	0.0807296					Within Groups	115.817	44	2.63221							16L-8D	0.033538	0.0382527	0.816827	-0.068597	0.135673												16L-8D	24L-0D	-17.25	11.1589	0.442629	-50.3796	15.8796
		16L-8D	24L-0D	0	0.0304883	1	-0.0807296	0.0807296					Total	141.75	47								0L-24D	-0.0189271	0.0382527	0.959837	-0.121062	0.0832079													12L-12D	-13.5	11.1589	0.632624	-46.6296	19.6296
			12L-12D	0	0.0304883	1	-0.0807296	0.0807296				Day14	Between Groups	7.67775	3	2.55925	2.25814	0.0948909				16L-8D	24L-0D	-0.0543801	0.0382527	0.492953	-0.156515	0.0477549													0L-24D	20.25	11.1589	0.313498	-12.8796	53.3796
			0L-24D	0	0.0304883	1	-0.0807296	0.0807296					Within Groups	49.8672	44	1.13335							12L-12D	-0.033538	0.0382527	0.816827	-0.135673	0.068597												12L-12D	24L-0D	-3.75	11.1589	0.986275	-36.8796	29.3796
		0L-24D	24L-0D	0	0.0304883	1	-0.0807296	0.0807296					Total	57.5449	47								0L-24D	-0.0524651	0.0382527	0.523535	-0.1546	0.0496699													16L-8D	13.5	11.1589	0.632624	-19.6296	46.6296
			12L-12D	0	0.0304883	1	-0.0807296	0.0807296				Day17	Between Groups	22.8589	3	7.61964	4.14944	0.0112864				0L-24D	24L-0D	-0.00191496	0.0382527	0.999954	-0.10405	0.10022													0L-24D	33.75000*	11.1589	0.045417	0.620358	66.8796
			16L-8D	0	0.0304883	1	-0.0807296	0.0807296					Within Groups	80.7974	44	1.8363							12L-12D	0.0189271	0.0382527	0.959837	-0.0832079	0.121062												0L-24D	24L-0D	-37.50000*	11.1589	0.0252759	-70.6296	-4.37036
	Day8	24L-0D	12L-12D	0.166737	0.309061	0.948867	-0.658458	0.991932					Total	103.656	47								16L-8D	0.0524651	0.0382527	0.523535	-0.0496699	0.1546													16L-8D	-20.25	11.1589	0.313498	-53.3796	12.8796
			16L-8D	0.435041	0.309061	0.501447	-0.390154	1.26024													Daily9.17	24L-0D	12L-12D	-.30176*	0.0834065	0.00409525	-0.524456	-0.079064													12L-12D	-33.75000*	11.1589	0.045417	-66.8796	-0.620358
			0L-24D	0.0153197	0.309061	0.999956	-0.809875	0.840515															16L-8D	-0.134786	0.0834065	0.380363	-0.357481	0.0879103												*. The mean difference is significant at the 0.05 level.
		12L-12D	24L-0D	-0.166737	0.309061	0.948867	-0.991932	0.658458															0L-24D	-.29851*	0.0834065	0.0045811	-0.521203	-0.0758113
			16L-8D	0.268304	0.309061	0.821188	-0.556891	1.0935														12L-12D	24L-0D	.30176*	0.0834065	0.00409525	0.079064	0.524456
			0L-24D	-0.151417	0.309061	0.960937	-0.976612	0.673778															16L-8D	0.166974	0.0834065	0.202841	-0.0557216	0.38967
		16L-8D	24L-0D	-0.435041	0.309061	0.501447	-1.26024	0.390154															0L-24D	0.00325267	0.0834065	0.999978	-0.219443	0.225949
			12L-12D	-0.268304	0.309061	0.821188	-1.0935	0.556891														16L-8D	24L-0D	0.134786	0.0834065	0.380363	-0.0879103	0.357481
			0L-24D	-0.419721	0.309061	0.531845	-1.24492	0.405474															12L-12D	-0.166974	0.0834065	0.202841	-0.38967	0.0557216
		0L-24D	24L-0D	-0.0153197	0.309061	0.999956	-0.840515	0.809875															0L-24D	-0.163722	0.0834065	0.217559	-0.386417	0.0589743
			12L-12D	0.151417	0.309061	0.960937	-0.673778	0.976612														0L-24D	24L-0D	.29851*	0.0834065	0.0045811	0.0758113	0.521203
			16L-8D	0.419721	0.309061	0.531845	-0.405474	1.24492															12L-12D	-0.00325267	0.0834065	0.999978	-0.225949	0.219443
	Day11	24L-0D	12L-12D	0.749406	0.662346	0.672327	-1.01906	2.51787															16L-8D	0.163722	0.0834065	0.217559	-0.0589743	0.386417
			16L-8D	1.94418*	0.662346	0.0261544	0.175716	3.71265													*. The mean difference is significant at the 0.05 level.
			0L-24D	0.334509	0.662346	0.95746	-1.43396	2.10298
		12L-12D	24L-0D	-0.749406	0.662346	0.672327	-2.51787	1.01906
			16L-8D	1.19478	0.662346	0.285243	-0.57369	2.96325
			0L-24D	-0.414897	0.662346	0.923031	-2.18336	1.35357
		16L-8D	24L-0D	-1.94418*	0.662346	0.0261544	-3.71265	-0.175716
			12L-12D	-1.19478	0.662346	0.285243	-2.96325	0.57369
			0L-24D	-1.60967	0.662346	0.0860976	-3.37814	0.158793
		0L-24D	24L-0D	-0.334509	0.662346	0.95746	-2.10298	1.43396
			12L-12D	0.414897	0.662346	0.923031	-1.35357	2.18336
			16L-8D	1.60967	0.662346	0.0860976	-0.158793	3.37814
	Day14	24L-0D	12L-12D	0.94947	0.434616	0.143453	-0.210957	2.1099
			16L-8D	0.00760284	0.434616	0.999998	-1.15282	1.16803
			0L-24D	0.560108	0.434616	0.574853	-0.600319	1.72053
		12L-12D	24L-0D	-0.94947	0.434616	0.143453	-2.1099	0.210957
			16L-8D	-0.941867	0.434616	0.14848	-2.10229	0.218559
			0L-24D	-0.389362	0.434616	0.806998	-1.54979	0.771064
		16L-8D	24L-0D	-0.00760284	0.434616	0.999998	-1.16803	1.15282
			12L-12D	0.941867	0.434616	0.14848	-0.218559	2.10229
			0L-24D	0.552505	0.434616	0.585754	-0.607922	1.71293
		0L-24D	24L-0D	-0.560108	0.434616	0.574853	-1.72053	0.600319
			12L-12D	0.389362	0.434616	0.806998	-0.771064	1.54979
			16L-8D	-0.552505	0.434616	0.585754	-1.71293	0.607922
	Day17	24L-0D	12L-12D	-0.164881	0.553219	0.990667	-1.64198	1.31222
			16L-8D	-1.23237	0.553219	0.131657	-2.70947	0.244725
			0L-24D	-1.62607*	0.553219	0.0258916	-3.10317	-0.148974
		12L-12D	24L-0D	0.164881	0.553219	0.990667	-1.31222	1.64198
			16L-8D	-1.06749	0.553219	0.230725	-2.54459	0.409606
			0L-24D	-1.46119	0.553219	0.0534853	-2.93829	0.0159067
		16L-8D	24L-0D	1.23237	0.553219	0.131657	-0.244725	2.70947
			12L-12D	1.06749	0.553219	0.230725	-0.409606	2.54459
			0L-24D	-0.3937	0.553219	0.891945	-1.8708	1.0834
		0L-24D	24L-0D	1.62607*	0.553219	0.0258916	0.148974	3.10317
			12L-12D	1.46119	0.553219	0.0534853	-0.0159067	2.93829
			16L-8D	0.3937	0.553219	0.891945	-1.0834	1.8708
	*. The mean difference is significant at the 0.05 level.
[truncated: 4 more columns]

## Sheet: Proximate composition
Proximate composition
	Multiple Comparisons											ANOVA
	Dependent Variable				Mean Difference (I-J)	Std. Error	Sig.	95% Confidence Interval						Sum of Squares	df	Mean Square	F	Sig.
								Lower Bound	Upper Bound			Crude protein	Between Groups	51.6026	3	17.2009	3.92934	0.0540148
	Crude protein	Tukey HSD	24	16	2.28	1.70832	0.568563	-3.19065	7.75065				Within Groups	35.0204	8	4.37755
				12	2.69	1.70832	0.442352	-2.78065	8.16065				Total	86.623	11
				00	5.82000*	1.70832	0.0375392	0.349349	11.2907			Crude lipid	Between Groups	177.544	3	59.1812	94.5714	1.37661e-06
			16	24	-2.28	1.70832	0.568563	-7.75065	3.19065				Within Groups	5.00627	8	0.625783
				12	0.41	1.70832	0.994743	-5.06065	5.88065				Total	182.55	11
				00	3.54	1.70832	0.240333	-1.93065	9.01065			ash	Between Groups	5.223	3	1.741	0.754881	0.549878
			12	24	-2.69	1.70832	0.442352	-8.16065	2.78065				Within Groups	18.4506	8	2.30632
				16	-0.41	1.70832	0.994743	-5.88065	5.06065				Total	23.6736	11
				00	3.13	1.70832	0.326506	-2.34065	8.60065
			00	24	-5.82000*	1.70832	0.0375392	-11.2907	-0.349349
				16	-3.54	1.70832	0.240333	-9.01065	1.93065
				12	-3.13	1.70832	0.326506	-8.60065	2.34065
	Crude lipid	Tukey HSD	24	16	7.60000*	0.645902	1.16731e-05	5.5316	9.6684
				12	9.46000*	0.645902	2.18526e-06	7.3916	11.5284
				00	2.23333*	0.645902	0.0349709	0.164929	4.30174
			16	24	-7.60000*	0.645902	1.16731e-05	-9.6684	-5.5316
				12	1.86	0.645902	0.0788381	-0.208404	3.9284
				00	-5.36667*	0.645902	0.000153397	-7.43507	-3.29826
			12	24	-9.46000*	0.645902	2.18526e-06	-11.5284	-7.3916
				16	-1.86	0.645902	0.0788381	-3.9284	0.208404
				00	-7.22667*	0.645902	1.70789e-05	-9.29507	-5.15826
			00	24	-2.23333*	0.645902	0.0349709	-4.30174	-0.164929
				16	5.36667*	0.645902	0.000153397	3.29826	7.43507
				12	7.22667*	0.645902	1.70789e-05	5.15826	9.29507
	ash	Tukey HSD	24	16	1.41	1.23998	0.678824	-2.56085	5.38085
				12	-0.13	1.23998	0.999551	-4.10085	3.84085
				00	1.04	1.23998	0.834942	-2.93085	5.01085
			16	24	-1.41	1.23998	0.678824	-5.38085	2.56085
				12	-1.54	1.23998	0.620122	-5.51085	2.43085
				00	-0.37	1.23998	0.990056	-4.34085	3.60085
			12	24	0.13	1.23998	0.999551	-3.84085	4.10085
				16	1.54	1.23998	0.620122	-2.43085	5.51085
				00	1.17	1.23998	0.783376	-2.80085	5.14085
			00	24	-1.04	1.23998	0.834942	-5.01085	2.93085
				16	0.37	1.23998	0.990056	-3.60085	4.34085
				12	-1.17	1.23998	0.783376	-5.14085	2.80085
	*. The mean difference is significant at the 0.05 level.

## Sheet: Enzymes
Enzymes
											ANOVA
Multiple Comparisons													Sum of Squares	df	Mean Square	F	Sig.
Tukey HSD											SOD	Between Groups	123.56	3	41.1865	885.414	1.99822e-10
Dependent Variable			Mean Difference (I-J)	Std. Error	Sig.	95% Confidence Interval						Within Groups	0.372133	8	0.0465167
						Lower Bound	Upper Bound					Total	123.932	11
SOD	24L-0D	16L-8D	-3.81333*	0.1761	1.03294e-07	-4.37727	-3.2494				GPx	Between Groups	14677	3	4892.34	869.821	2.1449e-10
		12L-12D	-4.62333*	0.1761	2.25905e-08	-5.18727	-4.0594					Within Groups	44.9963	8	5.62453
		0L-24D	-9.03000*	0.1761	1.11621e-10	-9.59393	-8.46607					Total	14722	11
	16L-8D	24L-0D	3.81333*	0.1761	1.03294e-07	3.2494	4.37727				CAT	Between Groups	1255.95	3	418.651	1959.21	8.39554e-12
		12L-12D	-.81000*	0.1761	0.00761037	-1.37393	-0.246067					Within Groups	1.70947	8	0.213683
		0L-24D	-5.21667*	0.1761	8.68164e-09	-5.7806	-4.65273					Total	1257.66	11
	12L-12D	24L-0D	4.62333*	0.1761	2.25905e-08	4.0594	5.18727				AAs	Between Groups	23818.1	3	7939.37	2103.19	6.32465e-12
		16L-8D	.81000*	0.1761	0.00761037	0.246067	1.37393					Within Groups	30.1993	8	3.77491
		0L-24D	-4.40667*	0.1761	3.3017e-08	-4.9706	-3.84273					Total	23848.3	11
	0L-24D	24L-0D	9.03000*	0.1761	1.11621e-10	8.46607	9.59393				APs	Between Groups	32.0364	3	10.6788	577.753	1.09448e-09
		16L-8D	5.21667*	0.1761	8.68164e-09	4.65273	5.7806					Within Groups	0.147867	8	0.0184833
		12L-12D	4.40667*	0.1761	3.3017e-08	3.84273	4.9706					Total	32.1843	11
GPx	24L-0D	16L-8D	-77.46667*	1.93641	7.9842e-10	-83.6677	-71.2656				LPs	Between Groups	4424.35	3	1474.78	2013.9	7.52128e-12
		12L-12D	-74.80000*	1.93641	1.05477e-09	-81.0011	-68.5989					Within Groups	5.8584	8	0.7323
		0L-24D	-87.71667*	1.93641	2.976e-10	-93.9177	-81.5156					Total	4430.2	11
	16L-8D	24L-0D	77.46667*	1.93641	7.9842e-10	71.2656	83.6677				SPC	Between Groups	0.945825	3	0.315275	62.4307	6.81528e-06
		12L-12D	2.66667	1.93641	0.545295	-3.5344	8.86774					Within Groups	0.0404	8	0.00505
		0L-24D	-10.25000*	1.93641	0.00325194	-16.4511	-4.04893					Total	0.986225	11
	12L-12D	24L-0D	74.80000*	1.93641	1.05477e-09	68.5989	81.0011
		16L-8D	-2.66667	1.93641	0.545295	-8.86774	3.5344
		0L-24D	-12.91667*	1.93641	0.000715488	-19.1177	-6.7156
	0L-24D	24L-0D	87.71667*	1.93641	2.976e-10	81.5156	93.9177
		16L-8D	10.25000*	1.93641	0.00325194	4.04893	16.4511
		12L-12D	12.91667*	1.93641	0.000715488	6.7156	19.1177
CAT	24L-0D	16L-8D	-21.36000*	0.377433	5.16701e-11	-22.5687	-20.1513
		12L-12D	-19.61000*	0.377433	1.00666e-10	-20.8187	-18.4013
		0L-24D	-27.19000*	0.377433	9.06641e-12	-28.3987	-25.9813
	16L-8D	24L-0D	21.36000*	0.377433	5.16701e-11	20.1513	22.5687
		12L-12D	1.75000*	0.377433	0.00726252	0.541327	2.95867
		0L-24D	-5.83000*	0.377433	1.44807e-06	-7.03867	-4.62133
	12L-12D	24L-0D	19.61000*	0.377433	1.00666e-10	18.4013	20.8187
		16L-8D	-1.75000*	0.377433	0.00726252	-2.95867	-0.541327
		0L-24D	-7.58000*	0.377433	1.86734e-07	-8.78867	-6.37133
	0L-24D	24L-0D	27.19000*	0.377433	9.06641e-12	25.9813	28.3987
		16L-8D	5.83000*	0.377433	1.44807e-06	4.62133	7.03867
		12L-12D	7.58000*	0.377433	1.86734e-07	6.37133	8.78867
AAs	24L-0D	16L-8D	-44.39000*	1.58638	1.36396e-08	-49.4702	-39.3098
		12L-12D	-40.25667*	1.58638	2.95594e-08	-45.3368	-35.1765
		0L-24D	-122.99000*	1.58638	5.8612e-12	-128.07	-117.91
	16L-8D	24L-0D	44.39000*	1.58638	1.36396e-08	39.3098	49.4702
		12L-12D	4.13333	1.58638	0.115999	-0.946818	9.21348
		0L-24D	-78.60000*	1.58638	1.46339e-10	-83.6802	-73.5198
	12L-12D	24L-0D	40.25667*	1.58638	2.95594e-08	35.1765	45.3368
		16L-8D	-4.13333	1.58638	0.115999	-9.21348	0.946818
		0L-24D	-82.73333*	1.58638	9.7735e-11	-87.8135	-77.6532
	0L-24D	24L-0D	122.99000*	1.58638	5.8612e-12	117.91	128.07
		16L-8D	78.60000*	1.58638	1.46339e-10	73.5198	83.6802
		12L-12D	82.73333*	1.58638	9.7735e-11	77.6532	87.8135
APs	24L-0D	16L-8D	-1.94667*	0.111006	5.39666e-07	-2.30215	-1.59119
		12L-12D	-1.68667*	0.111006	1.64482e-06	-2.04215	-1.33119
		0L-24D	-4.56667*	0.111006	6.39379e-10	-4.92215	-4.21119
	16L-8D	24L-0D	1.94667*	0.111006	5.39666e-07	1.59119	2.30215
		12L-12D	0.26	0.111006	0.167162	-0.0954787	0.615479
		0L-24D	-2.62000*	0.111006	5.23916e-08	-2.97548	-2.26452
	12L-12D	24L-0D	1.68667*	0.111006	1.64482e-06	1.33119	2.04215
		16L-8D	-0.26	0.111006	0.167162	-0.615479	0.0954787
		0L-24D	-2.88000*	0.111006	2.48114e-08	-3.23548	-2.52452
	0L-24D	24L-0D	4.56667*	0.111006	6.39379e-10	4.21119	4.92215
		16L-8D	2.62000*	0.111006	5.23916e-08	2.26452	2.97548
		12L-12D	2.88000*	0.111006	2.48114e-08	2.52452	3.23548
LPs	24L-0D	16L-8D	-18.94667*	0.698713	1.74921e-08	-21.1842	-16.7091
		12L-12D	-19.55333*	0.698713	1.36286e-08	-21.7909	-17.3158
		0L-24D	-53.29000*	0.698713	6.43186e-12	-55.5275	-51.0525
	16L-8D	24L-0D	18.94667*	0.698713	1.74921e-08	16.7091	21.1842
		12L-12D	-0.606667	0.698713	0.820916	-2.84419	1.63086
		0L-24D	-34.34333*	0.698713	1.559e-10	-36.5809	-32.1058
	12L-12D	24L-0D	19.55333*	0.698713	1.36286e-08	17.3158	21.7909
		16L-8D	0.606667	0.698713	0.820916	-1.63086	2.84419
		0L-24D	-33.73667*	0.698713	1.79483e-10	-35.9742	-31.4991
	0L-24D	24L-0D	53.29000*	0.698713	6.43186e-12	51.0525	55.5275
		16L-8D	34.34333*	0.698713	1.559e-10	32.1058	36.5809
		12L-12D	33.73667*	0.698713	1.79483e-10	31.4991	35.9742
SPC	24L-0D	16L-8D	0.106667	0.058023	0.324035	-0.0791434	0.292477
		12L-12D	.37667*	0.058023	0.000860201	0.190857	0.562477
		0L-24D	.72667*	0.058023	7.26623e-06	0.540857	0.912477
	16L-8D	24L-0D	-0.106667	0.058023	0.324035	-0.292477	0.0791434
		12L-12D	.27000*	0.058023	0.00711047	0.08419	0.45581
		0L-24D	.62000*	0.058023	2.41306e-05	0.43419	0.80581
	12L-12D	24L-0D	-.37667*	0.058023	0.000860201	-0.562477	-0.190857
		16L-8D	-.27000*	0.058023	0.00711047	-0.45581	-0.08419
		0L-24D	.35000*	0.058023	0.0014041	0.16419	0.53581
	0L-24D	24L-0D	-.72667*	0.058023	7.26623e-06	-0.912477	-0.540857
		16L-8D	-.62000*	0.058023	2.41306e-05	-0.80581	-0.43419
		12L-12D	-.35000*	0.058023	0.0014041	-0.53581	-0.16419
*. The mean difference is significant at the 0.05 level.

## Sheet: Fatty Acids
	Multiple Comparisons
	Tukey HSD
	Dependent Variable			Mean Difference (I-J)	Std. Error	Sig.	95% Confidence Interval
							Lower Bound	Upper Bound				ANOVA
	SFA	24L-0D	16L-8D	3.47333*	0.21436	9.99031e-07	2.78688	4.15979						Sum of Squares	df	Mean Square	F	Sig.
			12L-12D	-2.96333*	0.21436	3.41039e-06	-3.64979	-2.27688				SFA	Between Groups	62.8845	3	20.9615	304.12	1.39995e-08
			0L-24D	.69000*	0.21436	0.0488502	0.00354539	1.37645					Within Groups	0.5514	8	0.068925
		16L-8D	24L-0D	-3.47333*	0.21436	9.99031e-07	-4.15979	-2.78688					Total	63.4359	11
			12L-12D	-6.43667*	0.21436	7.79725e-09	-7.12312	-5.75021				MUFA	Between Groups	270.037	3	90.0124	3933.53	5.18261e-13
			0L-24D	-2.78333*	0.21436	5.51464e-06	-3.46979	-2.09688					Within Groups	0.183067	8	0.0228833
		12L-12D	24L-0D	2.96333*	0.21436	3.41039e-06	2.27688	3.64979					Total	270.22	11
			16L-8D	6.43667*	0.21436	7.79725e-09	5.75021	7.12312				PUFA	Between Groups	162.342	3	54.1141	2993.86	1.54293e-12
			0L-24D	3.65333*	0.21436	6.74255e-07	2.96688	4.33979					Within Groups	0.1446	8	0.018075
		0L-24D	24L-0D	-.69000*	0.21436	0.0488502	-1.37645	-0.00354539					Total	162.487	11
			16L-8D	2.78333*	0.21436	5.51464e-06	2.09688	3.46979				n3	Between Groups	37.1042	3	12.3681	222.447	4.82281e-08
			12L-12D	-3.65333*	0.21436	6.74255e-07	-4.33979	-2.96688					Within Groups	0.4448	8	0.0556
	MUFA	24L-0D	16L-8D	11.66667*	0.123513	2.81475e-12	11.2711	12.0622					Total	37.549	11
			12L-12D	3.21667*	0.123513	2.40795e-08	2.82113	3.6122				n6	Between Groups	94.3971	3	31.4657	492.485	2.06578e-09
			0L-24D	9.77667*	0.123513	5.27023e-12	9.38113	10.1722					Within Groups	0.511133	8	0.0638917
		16L-8D	24L-0D	-11.66667*	0.123513	2.81475e-12	-12.0622	-11.2711					Total	94.9082	11
			12L-12D	-8.45000*	0.123513	1.27279e-11	-8.84553	-8.05447				n3.n6	Between Groups	0.0379667	3	0.0126556	89.3333	1.71683e-06
			0L-24D	-1.89000*	0.123513	1.55741e-06	-2.28553	-1.49447					Within Groups	0.00113333	8	0.000141667
		12L-12D	24L-0D	-3.21667*	0.123513	2.40795e-08	-3.6122	-2.82113					Total	0.0391	11
			16L-8D	8.45000*	0.123513	1.27279e-11	8.05447	8.84553				EPA	Between Groups	1.63029	3	0.543431	2037.86	7.17423e-12
			0L-24D	6.56000*	0.123513	8.46939e-11	6.16447	6.95553					Within Groups	0.00213333	8	0.000266667
		0L-24D	24L-0D	-9.77667*	0.123513	5.27023e-12	-10.1722	-9.38113					Total	1.63243	11
			16L-8D	1.89000*	0.123513	1.55741e-06	1.49447	2.28553				DHA	Between Groups	6.17193	3	2.05731	9495.28	1.529e-14
			12L-12D	-6.56000*	0.123513	8.46939e-11	-6.95553	-6.16447					Within Groups	0.00173333	8	0.000216667
	PUFA	24L-0D	16L-8D	-8.65667*	0.109772	5.36893e-12	-9.0082	-8.30514					Total	6.17367	11
			12L-12D	-.60333*	0.109772	0.00256495	-0.954863	-0.251803				EPA.DHA	Between Groups	25.5604	3	8.52012	1051.87	1.0053e-10
			0L-24D	-6.22667*	0.109772	5.07596e-11	-6.5782	-5.87514					Within Groups	0.0648	8	0.0081
		16L-8D	24L-0D	8.65667*	0.109772	5.36893e-12	8.30514	9.0082					Total	25.6252	11
			12L-12D	8.05333*	0.109772	8.10729e-12	7.7018	8.40486
			0L-24D	2.43000*	0.109772	8.68475e-08	2.07847	2.78153
		12L-12D	24L-0D	.60333*	0.109772	0.00256495	0.251803	0.954863
			16L-8D	-8.05333*	0.109772	8.10729e-12	-8.40486	-7.7018
			0L-24D	-5.62333*	0.109772	1.12491e-10	-5.97486	-5.2718
		0L-24D	24L-0D	6.22667*	0.109772	5.07596e-11	5.87514	6.5782
			16L-8D	-2.43000*	0.109772	8.68475e-08	-2.78153	-2.07847
			12L-12D	5.62333*	0.109772	1.12491e-10	5.2718	5.97486
	n3	24L-0D	16L-8D	-4.77000*	0.192527	3.57198e-08	-5.38654	-4.15346
			12L-12D	-2.57667*	0.192527	4.37373e-06	-3.19321	-1.96013
			0L-24D	-1.31333*	0.192527	0.000613931	-1.92987	-0.696794
		16L-8D	24L-0D	4.77000*	0.192527	3.57198e-08	4.15346	5.38654
			12L-12D	2.19333*	0.192527	1.49047e-05	1.57679	2.80987
			0L-24D	3.45667*	0.192527	4.49094e-07	2.84013	4.07321
		12L-12D	24L-0D	2.57667*	0.192527	4.37373e-06	1.96013	3.19321
			16L-8D	-2.19333*	0.192527	1.49047e-05	-2.80987	-1.57679
			0L-24D	1.26333*	0.192527	0.000799861	0.646794	1.87987
		0L-24D	24L-0D	1.31333*	0.192527	0.000613931	0.696794	1.92987
			16L-8D	-3.45667*	0.192527	4.49094e-07	-4.07321	-2.84013
			12L-12D	-1.26333*	0.192527	0.000799861	-1.87987	-0.646794
	n6	24L-0D	16L-8D	-3.88667*	0.206384	3.09151e-07	-4.54758	-3.22575
			12L-12D	1.97000*	0.206384	5.58276e-05	1.30909	2.63091
			0L-24D	-4.91333*	0.206384	4.89469e-08	-5.57425	-4.25242
		16L-8D	24L-0D	3.88667*	0.206384	3.09151e-07	3.22575	4.54758
			12L-12D	5.85667*	0.206384	1.22041e-08	5.19575	6.51758
			0L-24D	-1.02667*	0.206384	0.00477048	-1.68758	-0.365752
		12L-12D	24L-0D	-1.97000*	0.206384	5.58276e-05	-2.63091	-1.30909
			16L-8D	-5.85667*	0.206384	1.22041e-08	-6.51758	-5.19575
			0L-24D	-6.88333*	0.206384	3.38846e-09	-7.54425	-6.22242
		0L-24D	24L-0D	4.91333*	0.206384	4.89469e-08	4.25242	5.57425
			16L-8D	1.02667*	0.206384	0.00477048	0.365752	1.68758
			12L-12D	6.88333*	0.206384	3.38846e-09	6.22242	7.54425
	n3.n6	24L-0D	16L-8D	-.08667*	0.00971825	9.19015e-05	-0.117788	-0.0555454
			12L-12D	-.11333*	0.00971825	1.24896e-05	-0.144455	-0.0822121
			0L-24D	0.02	0.00971825	0.24486	-0.0111213	0.0511213
		16L-8D	24L-0D	.08667*	0.00971825	9.19015e-05	0.0555454	0.117788
			12L-12D	-0.0266667	0.00971825	0.0954824	-0.0577879	0.0044546
			0L-24D	.10667*	0.00971825	1.97312e-05	0.0755454	0.137788
		12L-12D	24L-0D	.11333*	0.00971825	1.24896e-05	0.0822121	0.144455
			16L-8D	0.0266667	0.00971825	0.0954824	-0.0044546	0.0577879
			0L-24D	.13333*	0.00971825	3.61469e-06	0.102212	0.164455
		0L-24D	24L-0D	-0.02	0.00971825	0.24486	-0.0511213	0.0111213
			16L-8D	-.10667*	0.00971825	1.97312e-05	-0.137788	-0.0755454
			12L-12D	-.13333*	0.00971825	3.61469e-06	-0.164455	-0.102212
	EPA	24L-0D	16L-8D	.52667*	0.0133333	8.83323e-10	0.483969	0.569365
			12L-12D	.06333*	0.0133333	0.00629705	0.0206353	0.106031
			0L-24D	.90667*	0.0133333	1.32655e-11	0.863969	0.949365
		16L-8D	24L-0D	-.52667*	0.0133333	8.83323e-10	-0.569365	-0.483969
			12L-12D	-.46333*	0.0133333	2.4454e-09	-0.506031	-0.420635
			0L-24D	.38000*	0.0133333	1.17946e-08	0.337302	0.422698
		12L-12D	24L-0D	-.06333*	0.0133333	0.00629705	-0.106031	-0.0206353
			16L-8D	.46333*	0.0133333	2.4454e-09	0.420635	0.506031
			0L-24D	.84333*	0.0133333	2.22566e-11	0.800635	0.886031
		0L-24D	24L-0D	-.90667*	0.0133333	1.32655e-11	-0.949365	-0.863969
			16L-8D	-.38000*	0.0133333	1.17946e-08	-0.422698	-0.337302
			12L-12D	-.84333*	0.0133333	2.22566e-11	-0.886031	-0.800635
	DHA	24L-0D	16L-8D	1.75000*	0.0120185	2.24076e-12	1.71151	1.78849
			12L-12D	-0.00666667	0.0120185	0.942657	-0.0451541	0.0318208
			0L-24D	.68333*	0.0120185	4.98477e-11	0.644846	0.721821
		16L-8D	24L-0D	-1.75000*	0.0120185	2.24076e-12	-1.78849	-1.71151
			12L-12D	-1.75667*	0.0120185	2.24076e-12	-1.79515	-1.71818
			0L-24D	-1.06667*	0.0120185	3.31024e-12	-1.10515	-1.02818
		12L-12D	24L-0D	0.00666667	0.0120185	0.942657	-0.0318208	0.0451541
			16L-8D	1.75667*	0.0120185	2.24076e-12	1.71818	1.79515
			0L-24D	.69000*	0.0120185	4.6239e-11	0.651513	0.728487
		0L-24D	24L-0D	-.68333*	0.0120185	4.98477e-11	-0.721821	-0.644846
			16L-8D	1.06667*	0.0120185	3.31024e-12	1.02818	1.10515
			12L-12D	-.69000*	0.0120185	4.6239e-11	-0.728487	-0.651513
	EPA.DHA	24L-0D	16L-8D	1.08667*	0.0734847	2.02889e-06	0.851343	1.32199
			12L-12D	-0.106667	0.0734847	0.505353	-0.341991	0.128657
			0L-24D	-2.86667*	0.0734847	9.75372e-10	-3.10199	-2.63134
		16L-8D	24L-0D	-1.08667*	0.0734847	2.02889e-06	-1.32199	-0.851343
			12L-12D	-1.19333*	0.0734847	9.81994e-07	-1.42866	-0.958009
			0L-24D	-3.95333*	0.0734847	7.66009e-11	-4.18866	-3.71801
		12L-12D	24L-0D	0.106667	0.0734847	0.505353	-0.128657	0.341991
			16L-8D	1.19333*	0.0734847	9.81994e-07	0.958009	1.42866
			0L-24D	-2.76000*	0.0734847	1.31849e-09	-2.99532	-2.52468
		0L-24D	24L-0D	2.86667*	0.0734847	9.75372e-10	2.63134	3.10199
			16L-8D	3.95333*	0.0734847	7.66009e-11	3.71801	4.18866
			12L-12D	2.76000*	0.0734847	1.31849e-09	2.52468	2.99532
	*. The mean difference is significant at the 0.05 level.
